# Supplementary material for: Mitochondrial D310 mutation as clonal marker for solid tumors
Source: Virchows Arch. 2015 Aug 15;467(5):595–602. doi: 10.1007/s00428-015-1817-5 (PMC4656708; doi:10.1007/s00428-015-1817-5)
Supplement: Supplementary file 1 — (XLS 150 kb) [file 428_2015_1817_MOESM1_ESM.xls]

## Sheet: Supplementary Table 1
Article title			Mitochondrial D310 mutation as clonal marker for solid tumors
Journal name			Virchows Archiv
Author names			Willemina RR Geurts-Giele*, Gerard HGK Gathier, Peggy N Atmodimedjo, Hendrikus J Dubbink, Winand NM Dinjens
Affiliation corresponding author			Department of Pathology, Erasmus MC Cancer Institute, University Medical Center Rotterdam, The Netherlands
Email address corresponding author			w.geurts-giele@erasmusmc.nl
Online Resource 1. Mitochondrial DNA results for all patients
	T1		T2		T3		T4		T5		T6		T7		Mitochondrial DNA results
Patient	Tissue	Year	Tissue	Year	Tissue	Year	Tissue	Year	Tissue	Year	Tissue	Year	Tissue	Year	N	T1	T2	T3	T4	T5	T6	T7	Conclusion
1	Mandible	2005	Lymphnode	2005	Arm	2006									7	7	7	7					NI
2	Breast	1997	Breast	1997	Breast	2005									7	7	7	7					NI
3	Skin	2003	Skin	2003											7	7	8						T1≠T2
4	Adnex	2006	Uterus	2006											8	8	8						NI
5	Mouth	1993	Tonsil	2005	Tongue/ Mouth	2006	Mouth	2006							NE	NE	NE	NE	NE				NE
6	Nasopharynx	2006	Maxillary sinus	2006											8	9	9						T1=T2
7	Breast	2004	Breast	2006											7	7	7						NI
8	Oesophagus	2006	Liver	2006											7	7	7						NI
9	Larynx	2003	Pleura	2006											7	7	9						T1≠T2
10	Colon	1997	Ovary	2005	Lymphnode	2006									7	7	7	7					NI
11	Oropharynx	2006	Lymphnode	2006	Oesophagus	2006									7	7	7	7					NI
12	Breast	2003	Peritoneum	2004											NE	8	9						T1≠T2
13	Colon	2003	Lung	2006											7	7	7						NI
14	Ovary	2006	Adnex	2006	Uterus	2006	Pelvis	2006	Sigmoid	2006	Fatty tissue	2006	Lymphnode	2006	7	7	7	7	7	7	7	7	NI
15	Small intestine	2006	Lung	2006											8	8	8						NI
16	Skin	2002	Skin	2006											7	7	7						NI
17	Breast	2001	Axilla	2006											7	7	7						NI
18	Endometrium	2006	Endometrium	2006	Ovary	2006									8	8	8	8					NI
19	Prostate	2004	Lymphnode	2006	Liver	2006									7	7	7	7					NI
20	Breast	1988	Omentum	2006											7	7	7						NI
21	Breast	2001	Breast	2006											7	7	7						NI
22	Lung	1994	Larynx	2006											8	7	8						T1≠T2
23	Ovary	2003	Lung	2006											7	7	7						NI
24	Duodenum (adenoma)	2006	Liver	2006											NE	7	7						NE
25	Breast	2003	Breast	2006											8	9	8						T1≠T2
26	Adnex	2006	Kidney	2006											NE	8	9						T1≠T2
27	Stomach	2000	Pancreas	2006											8	7	7						T1=T2
28	Breast	2003	Skin	2006											9	9	9						NI
29	Breast	1998	Breast	2004											8	8	8						NI
30	Ureter	2003	Prostate	2003	Abdomen	2006									6	6	6	6					NI
31	Breast	1996	Ovary	2006											8	8	8						NI
32	Breast	2003	Endometrium	2006											7	7	7						NI
33	Breast	1998	Breast	1999	Liver	2002									7	7	7	7					NI
34	Ovary	2006	Skin	2006											7	7	7						NI
35	Lung	2004	Lung	2006											7	7	7						NI
36	Tonsil	2006	Lung	2007											8	7	8						T1≠T2
37	Pharynx	2006	Lung	2007											7	7	7						NI
38	Adnex	2006	Uterus	2006	Ovary	2006									8	8	8	8					NI
39	Neck	2006	Oesophagus	2006											7	7	7						NI
40	Bladder	2000	Bladder/ Scrotum	2004											8	8	8						NI
41	Breast	2002	Liver	2007											9	7	7						T1=T2
42	Tongue	2006	Lung	2007											7	7	7						NI
43	Lymphnode	2007	Skin	2007											7	7	7						NI
44	Breast	2001	Lymphnode	2007											8	8	8						NI
45	Liver	1999	Liver	2007											7	7	7						NI
46	Breast	1989	Breast	2007											8	8	9						T1≠T2
47	Skin	2006	Lung	2006											7	7	7						NI
48	Kidney	1990	Pancreas	2007											7	7	7						NI
49	Breast	2001	Lymphnode	2007											9	9	9						NI
50	Breast	1990	Lung	2007											8	8	8						NI
51	Tonsil	2007	Oesophagus	2007	Lung	2007									8	8	8	9					(T1=T2)≠T3
52	Breast	1998	Lymphnode	2007											8	8	8						NI
53	Breast	2005	Breast	2005	Breast	2005	Lymphnode	2005							7	7	7	7	7				NI
54	Omentum	2000	Breast	2004											7	7	7						NI
55	Lymphnode	2007	Stomach	2007											7	7	7						NI
56	Breast	2006	Skin	2007	Bladder	2007									7	NE	7	7					NI
57	Bladder	2002	Bladder	2007											7	7	7						NI
58	Tongue	2006	Lymphnode	2006	Skin	2007	Skin	2007							7	7	7	7	7				NI
59	Skin	1996	Lung	2007											8	9	9						T1=T2
60	Endometrium	2007	Omentum	2007	Ovary	2007									7	7	7	7					NI
61	Uterus	2007	Omentum	2007											8	8	8						NI
62	Colon	2004	Colon	2006											9	8	8						T1=T2
63	Cervix	2006	Colon	2007	Liver	2007									8	8	8	10					(T1=T2)≠T3
64	Lung	2007	Adrenal gland	2007											8	10	8						T1≠T2
65	Uterus	2001	Ovary	2001	Ovary	2001	Vagina	2007							7	ND	7	7	7				NI
66	Nasopharynx	2003	Lymphnode	2007											7	7	7						NI
67	Ovary	2007	Endometrium	2007											7	7	7						NI
68	Breast	2001	Skin	2007											7	7	7						NI
69	Stomach	2007	Colon	2007											8	7	8						T1≠T2
70	Stomach	2005	Mesentery	2007											8	8	8						NI
71	Breast	1996	Breast	2007											7	7	7						NI
72	Breast	2007	Omentum	2007											7	7	7						NI
73	Breast	1999	Breast	2003	Breast	2005									NE	7	7	7					NE
74	Rectum	2007	Pancreas	2007											NE	NE	NE						NE
75	Colon	2005	Kidney	2007											8	8	8						NI
76	Bladder	1996	Pelvis	2007											7	7	7						NI
77	Vulva	2003	Vulva	2007											7	7	7						NI
78	Colon	2006	Lung	2007											7	7	7						NI
79	Stomach	2005	Sigmoid	2008											7	7	7						NI
80	Uterus	2001	Lung	2008											7	7	7						NI
81	Lung	2004	Paranasal sinus	2008											8	8	8						NI
82	Breast	2006	Lung	2008											7	7	7						NI
83	Oesophagus	2001	Lymphnode	2008											7	7	7						NI
84	Breast	1996	Breast	2008											7	7	7						NI
85	Pharynx	2005	Lung	2008											7	7	7						NI
86	Thyroid	1974	Lymphnode	2008											8	8	8						NI
87	Breast	2002	Breast	2008											7	7	7						NI
88	Ovary	2007	Uterus	2007											7	7	7						NI
89	Parotis	2007	Liver	2008											7	7	7						NI
90	Tongue	2005	Thorax	2008											8	8	8						NI
91	Tonsil	2006	Skin	2008											8	9	9						T1=T2
92	Larynx	2006	Lung	2008	Kidney	2008									NE	NE	NE	NE					NE
93	Liver	2006	Liver	2008											8	7	7						T1=T2
94	Lymphnode	2007	Oesophagus	2008											7	7	7						NI
95	Lymphnode	2000	Breast	2008											8	7	8						T1≠T2
96	Palatum	2003	Skin	2008											7	7	7						NI
97	Breast	2007	Breast	2008											NE	NE	NE						NE
98	Skin	2003	Oropharynx	2008											NE	NE	NE						NE
99	Cervix	2007	Lymphnode	2008											NE	NE	NE						NE
100	Penis	2006	Skin	2008											NE	NE	NE						NE
101	Breast	1993	Ovary	2008											NE	NE	NE						NE
102	Breast	2008	Lymphnode	2008											NE	NE	NE						NE
103	Breast	1995	Stomach	2008											8	8	8						NI
104	Lung	2008	Lung	2008	Liver	2008									8	8	9	8					(T1=T3)≠T2
105	Vertebral column	2007	Breast	2008											8	8	8						NI
106	Lung	2008	Lung	2008	Lung	2008									8	8	8	8					NI
107	Colon	1995	Colon	1995	Vertebra	2008									8	9	9	8					(T1=T2)≠T3
108	Uterus	1991	Lymphnode	2008											7	7	7						NI
109	Tonsil	1996	Piriform sinus	2008											7	7	7						NI
110	Skin	2004	Lymphnode	2006	Soft tissue	2008									7	NE	8	NE					NE
111	Larynx	2005	Lung	2008											7	7	7						NI
112	Oesophagus	2008	Liver	2008											7	7	7						NI
113	Lung	2006	Cervix	2008											7	7	7						NI
114	Pharynx	2007	Lymphnode	2007	Paranasal sinus	2008									9	9	9	9					NI
115	Piriform sinus	1996	Lung	2008											8	8	8						NI
116	Breast	2004	Gallbladder	2008											NE	NE	NE						NE
117	Lung	2006	Pancreas	2008											NE	NE	NE						NE
118	Prostate	2002	Skin	2008											7	7	8						T1≠T2
119	Tongue	2007	Pleura	2008											7	7	7						NI
120	Kidney	1994	Lung	2008											7	7	7						NI
121	Thorax	1996	Skin	1998	Breast	2008									8	8	8	10					(T1=T2)≠T3
122	Stomach	2008	Lung	2008											NE	NE	NE						NE
123	Breast	2000	Lung	2008											8	8	8						NI
124	Breast	2005	Breast	2005	Omentum	2008									7	7	7	7					NI
125	Lip	2008	Lymphnode	2008											7	7	7						NI
126	Breast	2000	Peritoneum	2008											8	8	7						T1≠T2
127	Breast	2005	Lymphnode	2008											8	8	8						NI
128	Breast	1994	Breast	2008											7	7	7						NI
129	Uterus	2007	Vagina	2008											7	7	7						NI
130	Ovary	2008	Omentum	2008											8	9	NE						NE
131	Breast	1995	Breast	2009											7	7	7						NI
132	Colon	2008	Liver	2008	Lymphnode	2008									7	7	7	7					NI
133	Breast	2003	Breast	2008	Breast	2009									8	8	8	8					NI
134	Mouth	2007	Mouth	2009											NE	NE	NE						NE
135	Breast	2000	Breast	2009											7	7	7						NI
136	Uterus	2000	Lymphnode	2008											NE	NE	NE						NE
137	Tonsil	2008	Nasal cavity	2009											8	7	7						T1=T2
138	Breast	2004	Breast	2009											NE	NE	NE						NE
139	Lung	2007	Lung	2009											8	8	7						T1≠T2
140	Oesophagus	2008	Oesophagus	2009											7	7	7						NI
141	Stomach	2009	Stomach	2009											7	7	7						NI
142	Larynx	2009	Lung	2009											NE	NE	NE						NE
143	Lymphnode	2008	Epiglottis	2008	Lung	2009									8	7	7	NE					T1=T2
144	Breast	1995	Breast	2009											NE	NE	NE						NE
145	Ovary	2009	Ovary	2009	Uterus	2009									8	8	8	NE					NI
146	Skin	2000	Lung	2009											8	NE	8						NE
147	Lung	2009	Lung	2009											7	7	7						NI
148	Lung	2006	Oesophagus	2009											8	NE	8						NE
149	Mouth	2006	Neck	2009											7	7	7						NI
150	Breast	2009	Lymphnode	2009											7	7	7						NI
151	Adnex	2009	Adnex	2009	Uterus	2009	Lymphnode	2009							8	8	8	8	8				NI
152	Breast	1993	Breast	2009											8	7	8						T1≠T2
153	Bladder	2009	Lung	2009											7	7	7						NI
154	Breast	1983	Breast	2009											7	7	7						NI
155	Breast	1993	Breast	2009											9	9	8						T1≠T2
156	Oesophagus	2009	Oesophagus	2009	Lung	2010									7	7	7	7					NI
157	Soft tissue	1997	Lung	2009											7	7	7						NI
158	Pharynx	2008	Lung	2009											8	8	8						NI
159	Breast	2001	Breast	2009											7	7	7						NI
160	Skin	2007	Bonemarrow	2009											9	9	NE						NE
161	Larynx	2000	Lung	2009											8	8	8						NI
162	Parotis	2006	Mediastinum	2009											7	7	7						NI
163	Tongue	2008	Maxilla	2009											7	7	9						T1≠T2
164	Pharynx	2005	Lung	2009											9	9	9						NI
165	Rectum	2008	Colon	2009											NE	NE	NE						NE
166	Breast	1986	Breast	2009											NE	NE	NE						NE
167	Kidney	2008	Lung	2009											8	8	8						NI
168	Uterus	2001	Lung	2009											7	7	7						NI
169	Lymphnode	2005	Oesophagus	2009											7	7	7						NI
170	Cervix	2006	Lung	2009											NE	NE	NE						NE
171	Colon	2008	Lung	2009											NE	NE	NE						NE
172	Uterus	2009	Adnex	2009											7	7	7						NI
173	Breast	2009	Breast	2009											9	7	9						T1≠T2
174	Cervix	2008	Lymphnode	2009											8	8	8						NI
175	Breast	2007	Lymphnode	2009											9	9	9						NI
176	Breast	2002	Lymphnode	2009											7	7	7						NI
177	Oesophagus	2009	Oesophagus	2009											7	8	8						T1=T2
178	Bladder	2003	Lung	2004	Small intestine	2004									8	8	8	7					(T1=T2)≠T3
179	Skin	2008	Breast	2009											8	9	8						T1≠T2
180	Oesophagus	2009	Adrenal gland	2009											8	8	8						NI
181	Lung	2009	Lung	2009											8	8	8						NI
182	Lymphnode	2008	Mediastinum	2010											NE	NE	NE						NE
183	Cervix	2008	Lung	2010											7	7	7						NI
184	Liver	2007	Colon	2010											8	10	10						T1=T2
185	Colon	2006	Colon	2010											8	7	8						T1≠T2
186	Breast	1997	Breast	2010											7	7	7						NI
187	Oropharynx	2004	Skin	2006	Lung	2010	Lung	2010							8	8	8	7	7				(T1=T2)≠(T3=T4)
188	Lymphnode	2004	Lymphnode	2010											7	7	7						NI
189	Liver	2002	Lung	2006	Lung	2009	Lung	2010							7	7	7	7	7				NI
190	Colon	2010	Colon	2010											8	8	8						NI
191	Tongue	1987	Mouth	2010											7	NE	NE						NE
192	Nasal cavity	2007	Lung	2010											7	7	7						NI
193	Colon	2010	Lung	2010											7	7	NE						NE
194	Larynx	2009	Oesophagus	2010											8	8	8						NI
195	Breast	2009	Lymphnode	2010											7	7	7						NI
196	Ovary	2010	Endometrium	2010											7	10	10						T1=T2
197	Skin	2009	Lung	2010											7	7	7						NI
198	Rectum	1999	Lung	2004	Stomach	2010									7	7	7	7					NI
199	Pharynx	2007	Lung	2010											8	8	8						NI
200	Breast	2010	Peritoneum	2010											8	8	7						T1≠T2
201	Cervix	2009	Recto-uterine pouch	2010											NE	7	7						NE
202	Breast	2010	Ascites	2010											8	8	8						NI
203	Mediastinum	2009	Liver	2010											7	7	7						NI
204	Mouth	2009	Lung	2010											8	8	8						NI
205	Colon	2009	Rectum	2010											7	7	7						NI
206	Pharynx	2007	Lung	2010											7	7	7						NI
207	Ovary	1995	Lung	2010	Colon	2010									7	7	7	7					NI
208	Skin	2010	Skin	2010											8	8	8						NI
209	Kidney	1993	Lung	2010											7	7	7						NI
210	Vocal cord	2009	Lung	2010											7	7	7						NI
211	Rectum	2002	Duodenum	2010											8	9	10						T1≠T2
212	Ovary	2010	Pancreas	2010											NE	NE	NE						NE
213	Larynx	2005	Oesophagus	2010											8	8	7						T1≠T2
214	Breast	2006	Lymphnode	2010											8	8	8						NI
215	Larynx	2007	Lung	2010											NE	NE	NE						NE
216	Breast	1998	Bladder	2010											8	8	9						T1≠T2
217	Larynx	2009	Oesophagus	2010											7	7	7						NI
218	Colon	2009	Ovary	2010											9	9	9						NI
219	Lung	2007	Small intestine	2010	Small intestine	2010									9	10	10	10					T1=T2=T3
220	Lung	2006	Lung	2009											8	8	8						NI
221	Breast	2002	Uterus	2010											9	9	9						NI
222	Kidney	2008	Lung	2010											NE	NE	NE						NE
223	Larynx	2010	Lymphnode	2010											8	8	8						NI
224	Breast	1984	Breast	2006	Breast	2010									7	7	7	7					NI
225	Tongue	2004	Breast	2010											7	7	ND						NE
226	Skin	2005	Skin	2010											7	7	7						NI
227	Lung	2010	Lung	2010											7	7	7						NI
228	Oropharynx	2008	Lung	2010											7	7	7						NI
229	Soft tissue	2007	Neck	2010											7	7	7						NI
230	Oesophagus	1997	Breast	1999											NE	NE	NE						NE
231	Colon	2002	Lung	2010											7	7	7						NI
232	Breast	2001	Breast	2010											8	8	7						T1≠T2
233	Prostate	2008	Skin	2010											7	7	7						NI
234	Breast	2008	Neck	2008											8	8	8						NI
235	Nose	2007	Nose	2009											7	7	7						NI
236	Breast	1996	Breast	2004	Breast	2010									8	NE	8	8					NI
237	Oesophagus	2010	Oesophagus	2010											8	9	8						T1≠T2
238	Colon	2009	Omentum	2010	Ovary	2010									7	7	7	7					NI
239	Tongue	2005	Mouth	2010											NE	NE	NE						NE
240	Mouth	2010	Lung	2010											8	9	8						T1≠T2
241	Breast	2003	Ovary	2010											NE	NE	NE						NE
242	Breast	2008	Neck	2008	Neck	2010									NE	NE	NE	NE					NE
243	Kidney	2010	Kidney	2010											7	7	7						NI
244	Breast	2010	Breast	2011											7	7	7						NI
245	Colon	2008	Lung	2010											7	7	8						T1≠T2
246	Oesophagus	2011	Oesophagus	2011											7	10	7						T1≠T2
247	Breast	1985	Adrenal gland	2011											8	8	8						NI
248	Breast	2000	Breast	2010											9	8	8						T1=T2
249	Lung	2006	Lung	2011											NE	NE	NE						NE
250	Mouth	2007	Lung	2011											9	9	8						T1≠T2
251	Breast	1999	Breast	2011	Breast	2011									8	8	8	8					NI
252	Breast	2009	Lymphnode	2011											7	7	7						NI
253	Breast	2011	Lymphnode	2011											7	7	7						NI
254	Breast	1989	Lung	2011											8	8	8						NI
255	Larynx	1999	Lung	2011											7	7	7						NI
256	Oesophagus	2011	Tonsil	2011	Skin	2011									7	7	7	7					NI
257	Pharynx	2007	Pharynx	2007	Pharynx	2007	Skin	2011							7	7	7	7	7				NI
258	Skin	2007	Skin	2011											7	7	7						NI
259	Ovary	2011	Endometrium	2011	Ovary	2011									8	10	9	10					(T1=T3)≠T2
260	Breast	2008	Lymphnode	2011											7	7	7						NI
261	Skin	1997	Ovary	2011											7	7	7						NI
262	Breast	2003	Breast	2011											9	8	8						T1=T2
263	Abdomen	1999	Pelvis	2011											8	7	8						T1≠T2
264	Prostate	2004	Lung	2010	Prostate	2011									7	7	7	7					NI
265	Larynx	2010	Lung	2011											8	10	10						T1=T2
266	Breast	2005	Bladder	2011											7	7	7						NI
267	Rectum	2003	Bladder	2011											7	7	7						NI
268	Larynx	2010	Lung	2011											8	8	9						T1≠T2
269	Skin	2010	Parotis	2011											NE	NE	NE						NE
270	Lymphnode	2011	Lymphnode	2011											8	9	9						T1=T2
271	Bladder	2010	Lymphnode	2011											7	7	7						NI
272	Mouth	2009	Lung	2011											8	9	8						T1≠T2
273	Breast	2000	Breast	2010											NE	NE	NE						NE
274	Skin	2001	Breast	2011											8	8	8						NI
275	Pancreas	2003	Liver	2011											8	9	9						T1=T2
276	Lung	2008	Lung	2011											7	7	7						NI
277	Adnex	2011	Uterus	2011											NE	NE	NE						NE
278	Skin	2010	Breast	2011											7	7	7						NI
279	Breast	2011	Breast	2011											NE	NE	NE						NE
280	Breast	1999	Omentum	2003	Lymphnode	2006	Breast	2011							7	7	7	7	7				NI
281	Skin	1998	Neck	2008	Skin	2009									7	7	7	NE					NI
282	Pancreas	2011	Lymphnode	2011											7	7	7						NI
283	Lung	2006	Lung	2011											7	7	7						NI
284	Breast	2008	Breast	2011											7	7	7						NI
285	Breast	2006	Aorta	2011											7	7	7						NI
286	Skin	2006	Lymphnode	2011											NE	NE	NE						NE
287	Tongue	2010	Lung	2011											NE	NE	NE						NE
288	Breast	2000	Breast	2011											NE	NE	NE						NE
289	Nose	2000	Nose	2002	Eyelid	2010	Orbita	2011							7	7	7	7	7				NI
290	Adnex	2011	Uterus	2011											7	7	7						NI
291	Breast	2005	Breast	2011											7	7	7						NI
292	Lung	2008	Lung	2011											7	7	7						NI
293	Breast	2011	Adnex	2011	Adnex	2011	Cervix	2011	Cervix	2011					8	ND	8	8	8	8			NI
294	Lung	2006	Colon	2010	Brain	2011									7	7	7	7					NI
295	Lung	2011	Lung	2011											NE	NE	NE						NE
296	Fallopian tube	2011	Ovary	2011											7	7	7						NI
297	Lymphnode	2002	Skin	2011											7	7	7						NI
298	Neck	2011	Mouth	2011											7	7	7						NI
299	Ovary	2011	Uterus	2011											8	7	7						T1=T2
300	Lymphnode	2010	Tongue	2011	Tongue	2011									7	7	7	7					NI
301	Bladder	2002	Liver	2011											7	7	7						NI
302	Skin	2010	Soft tissue	2011											7	7	7						NI
303	Tongue	2010	Lung	2011											7	7	7						NI
304	Breast	2009	Breast	2011											7	7	7						NI
305	Lung	1998	Lung	2011											7	7	7						NI
306	Pharynx	2011	Mouth	2011	Larynx	2011	Lung	2011							7	7	8	7	7				(T1=T3=T4)≠T2
307	Larynx	2010	Larynx	2011	Mediastinum	2011									7	7	7	7					NI
308	Lung	2009	Lung	2011											7	7	7						NI
309	Lung	2008	Lymphnode	2011											7	7	7						NI
310	Skin	2011	Skin	2011											8	8	8						NI
311	Breast	2004	Liver	2011											7	7	7						NI
312	Colon	2003	Groin	2011											7	7	7						NI
313	Skin	2011	Lung	2011											8	ND	7						NE
314	Skin	2011	Skin	2011											NE	9	8						T1≠T2
315	Vagina	2011	Liver	2011	Breast	2011									8	8	9	9					T1≠(T2=T3)
316	Oesophagus	1999	Oesophagus	2002	Oesophagus	2011									NE	7	6	6					T1≠(T2=T3)
317	Thyroid	1976	Skull	2011											7	7	7						NI
318	Thyroid	2012	Thyroid	2012											7	7	7						NI
319	Pancreas	2011	Breast	2012											7	7	7						NI
320	Piriform sinus	2006	Lung	2012											7	7	7						NI
321	Lung	2007	Palatum	2012											7	7	7						NI
322	Bladder	2008	Lung	2012											8	8	8						NI
323	Adnex	2012	Uterus	2012											9	9	9						NI
324	Epiglottis	2011	Lung	2012											8	9	9						T1=T2
325	Breast	2003	Breast	2003	Breast	2012									7	7	7	7					NI
326	Colon	2006	Lung	2012											8	9	9						T1=T2
327	Breast	1989	Lymphnode	2012	Breast	2012									8	8	8	8					NI
328	Breast	2000	Lymphnode	2000	Breast	2012									7	7	7	7					NI
329	Breast	2009	Endometrium	2012											8	8	8						NI
330	Breast	2012	Breast	2012	Breast	2012	Breast	2012							7	7	7	7	7				NI
331	Cervix	2006	Lung	2012											7	7	7						NI
332	Colon	2012	Bladder	2012											7	7	7						NI
333	Breast	2008	Lung	2012											8	8	8						NI
334	Tonsil	2008	Lymphnode	2012											8	9	8						T1≠T2
335	Skin	2011	Lymphnode	2012											7	7	7						NI
336	Lung	2012	Lung	2012											8	8	8						NI
337	Brain	1996	Vertebra	2012	Vertebra	2012									7	7	NE	7					NI
338	Lymphnode	2011	Axilla	2012											NE	9	9						NE
339	Breast	2010	Breast	2012											7	7	7						NI
340	Lung	1990	Bladder	2007	Breast	2009	Groin	2012	Bladder	2012					8	10	8	8	8	9			T1≠(T2=T3=T4)≠T5
341	Lung	2012	Rectum	2012											7	7	7						NI
342	Lymphnode	2011	Conjuctiva	2012											7	7	7						NI
343	Tonsil	2012	Pharynx	2012											8	NE	7						NE
344	Scrotum	2012	Pleura	2012											8	10	10						T1=T2
345	Ovary	2012	Ovary	2012	Uterus	2012									7	7	7	7					NI
346	Lymphnode	2011	Palatum	2012											9	10	10						T1=T2
347	Skin	2009	Lung	2012											8	9	9						T1=T2
348	Colon	2009	Lung	2012											NE	NE	NE						NE
349	Colon	1992	Pleural fluid	2012											8	8	8						NI
350	Larynx	2010	Larynx	2010	Lung	2012									NE	7	8	7					(T1=T3)≠T2
351	Kidney	2006	Lymphnode	2012											7	7	7						NI
352	Lung	2012	Lung	2012											8	8	7						T1≠T2
353	Skin	2008	Pancreas	2012											7	7	7						NI
354	Piriform sinus	2003	Lymphnode	2005											7	7	7						NI
355	Breast	2008	Cecum	2012											7	7	7						NI
356	Breast	1997	Ovary	2001	Pleura	2012									7	7	7	7					NI
357	Omentum	1992	Uterus	1995	Liver	2012									7	7	7	7					NI
358	Breast	2008	Breast	2012											8	8	8						NI
359	Cervix	2012	Adnex	2012											9	9	9						NI
360	Tongue	2012	Lung	2012											9	9	9						NI
361	Tongue	2012	Tongue	2012											7	7	7						NI
362	Breast	2011	Lung	2012	Skin	2012									8	10	10	10					T1=T2=T3
363	Oropharynx	2012	Lung	2012											NE	NE	NE						NE
364	Breast	2009	Skin	2012											8	8	8						NI
365	Breast	2012	Colon	2012											8	del	del						T1=T2
366	Colon	2010	Lung	2012											8	9	9						T1=T2
367	Colon	2012	Lymphnode	2012											9	10	7						T1≠T2
368	Lung	2010	Pancreas	2012											8	7	8						T1≠T2
369	Breast	2010	Breast	2012											8	8	8						NI
370	Stomach	2012	Stomach	2012											8	8	8						NI
371	Breast	2008	Ovary	2011	Liver	2012	Liver	2012							8	7	8	8	8				T1≠(T2=T3=T4)
372	Tongue	2012	Pleural fluid	2012											8	9	8						T1≠T2
373	Breast	2010	Ovary	2011											8	9	8						T1≠T2
374	Breast	2011	Pelvis	2012											8	8	8						NI
375	Endometrium	2007	Soft tissue	2012											7	7	7						NI
376	Uterus	2002	Lung	2010											7	7	7						NI
377	Breast	2000	Lung	2012											NE	NE	NE						NE
378	Oesophagus	2002	Oesophagus	2012	Oesophagus	2013									7	7	7	7					NI
379	Colon	2012	Bladder	2013											8	7	7						T1=T2
380	Breast	2011	Skin	2013											7	8	8						T1=T2
381	Rectum	2008	Rectum	2008	Lung	2013									8	ND	8	8					NI
382	Mouth	2012	Oesophagus	2013											7	10	6						T1≠T2
Abbreviations: ND, non-determined; NE, non-evaluable; NI, non-informative
